# Supplementary material for: Comparison of choroidal thickness measurements using swept source and spectral domain optical coherence tomography in pachychoroid diseases
Source: PLoS One. 2020 Feb 26;15(2):e0229134. doi: 10.1371/journal.pone.0229134 (PMC7043756; doi:10.1371/journal.pone.0229134)
Supplement: S1 Data — (XLSX) [file pone.0229134.s001.xlsx]

## Sheet: Sheet1
	Lataerality	Age	Sex	SE	BCVA	logMAR	IOP	AXL	CMT	Activity	C	T500	T1500	N500	N1500	C	T500	T1500	N500	N1500	C	T500	T1500	N500	N1500	C	T500	T1500	N500	N1500	C	T500	T1500	N500	N1500	C	T500	T1500	N500	N1500	C	T500	T1500	N500	N1500	C	T500	T1500	N500
1	1	39	1	-0.25	1	0	10	23.71	205	0	645	628	615	489	502	668	630	659	554	542	680	683	644	649	558	535	592	558	546	543	645	685	645	635	535	651	663	650	695	540	532	546	597	504	535	377	413	384	366
2	2	39	1	0.25	1.5	-0.176091	11	23.66	248	0	502	527	565	465	468	498	559	554	457	477	487	529	478	427	402	492	472	481	447	424	535	535	575	695	675	521	575	547	625	626	538	564	572	541	459	497	523	475	476
3	1	39	1	0.25	1	0	10	23.71	223	0	561	573	619	477	506	536	586	583	504	492	580	612	596	510	538	570	495	403	436	481	542	613	655	628	564	550	617	642	639	516	500	504	510	504	543	505	488	496	511
4	2	31	2	-0.25	1	0	14	22.95	334	1	548	557	507	452	401	542	557	502	399	399	430	370	356	399	421	418	439	401	371	407	522	501	472	461	406	529	520	495	430	420	527	533	503	521	410	512	493	450	484
5	1	61	1	-0.75	1	0	13	22.97	246	1	527	481	485	477	380	533	474	469	472	390	590	504	450	470	398	546	504	362	478	398	543	535	481	493	380	533	525	478	495	402	500	502	510	478	435	524	556	448	500
6	1	42	1	-1.5	1.2	-0.0791812	15	23.48	271	0	548	481	363	573	536	559	490	346	551	539	463	376	319	461	472	464	384	302	458	467	512	465	382	533	557	510	447	402	537	550	445	402	384	438	438	391	438	413	512
7	2	36	1	0	1	0	15	24	236	0	523	477	435	511	552	510	463	425	513	533	555	501	441	524	553	549	493	461	538	518	519	481	413	568	521	527	478	429	524	542	462	487	433	479	487	472	466	497	498
8	2	39	1	0.5	1.5	-0.176091	11	23.66	250	0	485	569	490	443	452	495	549	507	454	457	470	558	430	452	347	478	461	470	435	382	537	560	535	505	496	537	571	499	495	488	530	518	489	475	504	376	361	339	325
9	1	57	1	3.25	0.4	0.39794	15	21.46	152	0	498	469	439	464	435	480	474	425	466	422	445	508	464	490	464	441	464	462	484	455	522	517	434	495	413	496	483	450	487	416	478	456	447	490	439	505	487	476	498
10	1	36	1	-0.25	1	0	15	24	307	1	519	561	527	523	460	518	571	486	571	486	530	464	482	407	421	484	486	461	461	427	485	527	492	537	519	476	512	489	520	515	395	418	412	477	387	430	500	427	467
11	1	42	2	-0.25	1.2	-0.0791812	15	21.99	243	0	531	409	216	506	338	515	387	176	498	395	524	387	262	541	356	521	379	271	549	396	468	451	380	405	333	503	474	373	427	336	481	376	330	516	369	486	394	346	544
12	2	75	1	-0.75	0.7	0.154902	14	23.5	227	0	489	477	439	447	397	587	449	449	469	375	487	484	320	478	370	492	484	325	455	362	496	485	482	466	390	497	487	462	487	404	472	447	398	453	371	480	443	357	416
13	1	23	2	-2.5	1	0	15	24.76	196	0	443	430	359	338	439	419	425	349	310	439	421	441	353	336	441	455	432	367	351	455	485	440	421	473	472	471	449	463	466	453	461	476	436	475	499	484	440	439	440
14	1	19	2	-0.5	1	0	17	24.04	240	0	451	443	393	447	393	431	428	401	434	360	464	451	381	432	381	452	430	390	436	380	476	439	376	447	396	490	420	350	495	380	501	462	417	458	390	330	350	314	375
15	2	70	2	1.5	0.7	0.154902	14	22.26	255	1	485	464	334	443	330	507	445	320	425	328	476	393	427	393	353	418	387	383	402	359	506	460	346	421	329	499	490	391	432	346	522	423	400	469	351	426	416	363	408
16	1	70	2	1	0.7	0.154902	14	22.42	224	0	468	443	393	410	330	457	436	381	422	311	457	456	348	441	342	445	456	359	430	327	451	442	380	430	334	449	440	400	429	344	472	450	413	456	419	450	414	413	410
17	1	59	2	0.5	0.8	0.09691	14	22.53	225	0	437	366	337	328	352	425	404	343	322	343	427	251	222	441	344	413	262	211	444	333	479	382	378	438	357	488	405	397	424	345	357	328	356	378	384	362	315	291	389
18	1	43	1	-0.5	0.6	0.221849	14	22.82	571	1	465	317	393	427	384	469	319	372	431	363	439	430	367	455	410	384	421	356	428	430	498	485	475	494	429	492	475	460	470	411	516	512	456	478	370	420	477	410	432
19	2	61	1	0.25	1	0	12	23.22	248	0	443	431	372	456	485	442	436	340	451	469	430	416	367	472	404	459	543	404	492	561	459	493	417	480	485	493	477	436	487	478	448	423	443	456	484	423	419	483	407
20	1	81	1	1	1	0	14	22.57	331	1	430	372	301	409	363	416	369	261	401	381	413	330	239	370	410	390	350	228	381	404	461	370	332	382	384	452	394	336	390	407	421	361	288	388	396	407	349	260	391
21	2	57	1	4	1	0	16	21.06	190	0	443	422	448	402	380	434	440	437	398	361	427	427	456	393	390	413	430	458	413	384	430	413	413	413	350	443	420	433	415	389	424	424	487	433	398	451	410	391	401
22	2	61	2	-2	0.9	0.0457575	16	24.29	545	1	411	462	391	357	331	384	468	409	324	329	359	396	276	294	276	407	354	337	347	291	461	403	396	403	345	454	407	398	411	368	398	369	370	361	331	362	333	298	312
23	1	48	1	-6.75	0.4	0.39794	13	24.08	277	1	446	402	284	405	375	434	404	273	404	343	416	419	282	413	396	405	407	293	419	393	425	405	376	385	346	411	407	380	401	379	430	424	439	451	391	433	376	333	407
24	2	66	1	3.5	1	0	16	23.11	288	0	430	401	355	318	351	422	419	343	290	352	428	410	367	432	365	421	413	378	390	359	439	352	360	391	383	436	375	353	380	369	455	457	367	432	453	413	400	349	351
25	1	67	1	2.5	0.8	0.09691	16	23.41	269	1	418	393	405	364	360	378	398	381	346	340	481	487	516	427	401	461	469	384	387	330	395	485	415	455	296	411	453	419	460	308	409	431	446	370	349	378	378	384	333
26	2	30	2	-1	1.2	-0.0791812	16	22.68	240	1	414	393	359	414	225	407	378	349	404	229	430	413	356	436	293	413	395	370	407	305	436	424	367	367	299	425	417	382	387	307	435	428	344	393	319	391	394	351	343
27	1	47	1	-0.25	1	0	15	23.29	238	0	426	410	272	414	326	428	408	284	390	325	444	361	274	437	381	424	365	270	438	387	417	413	388	388	304	409	403	365	393	308	513	433	368	344	378	436	399	330	416
28	2	23	2	-2.75	1	0	17	25.23	236	0	405	330	309	384	397	404	340	290	390	401	393	336	344	398	364	388	353	319	396	362	434	377	387	448	396	425	390	375	429	395	419	417	333	430	365	410	416	380	427
29	2	59	2	0.5	1	0	14	23.02	207	0	402	320	332	323	287	387	341	293	354	275	370	328	328	321	316	373	353	324	378	325	434	427	337	382	290	424	430	366	374	300	420	393	415	365	337	378	410	331	362
30	2	42	1	-1	1	0	17	24	339	1	389	430	355	431	334	393	413	299	422	352	381	325	311	310	353	396	424	361	296	353	439	443	459	401	371	414	456	458	415	386	481	420	433	430	388	391	365	333	384
31	1	51	2	0.75	1.5	-0.176091	20	22.8	269	0	405	279	305	380	284	413	299	269	375	284	359	262	276	407	290	370	256	262	376	302	414	350	354	405	288	399	364	342	396	290	438	361	336	424	333	391	345	362	386
32	1	37	1	-1.25	0.6	0.221849	13	24.32	359	1	401	342	384	322	426	389	334	401	319	430	418	330	345	356	256	395	313	333	354	339	409	380	363	447	438	407	375	370	427	441	390	341	399	429	449	397	363	333	337
33	1	66	1	3	0.4	0.39794	17	23.25	237	1	414	351	343	385	388	381	358	305	375	366	376	379	370	276	407	358	353	354	290	410	390	397	352	386	363	382	383	365	382	386	378	359	396	379	413	311	317	355	365
34	2	74	1	0	0.2	0.69897	12	23.79	154	0	402	349	378	317	258	416	413	375	346	299	361	373	333	302	330	324	393	320	265	325	401	363	292	330	355	424	407	298	360	344	350	430	369	324	347	365	368	327	291
35	2	47	1	-0.25	1	0	14	23.24	237	0	389	363	359	372	309	375	357	366	372	296	410	410	276	353	299	401	404	256	370	294	413	472	368	359	316	411	471	370	367	310	413	406	357	403	367	391	372	304	353
36	1	74	1	-0.25	1	0	13	23.3	201	1	397	368	423	346	305	384	372	396	352	308	391	410	396	319	279	399	404	373	313	276	401	415	390	397	345	402	403	402	403	341	407	416	396	361	299	344	407	384	384
37	1	42	1	-1	1	0	19	24.09	272	0	376	397	451	368	292	366	390	425	369	278	384	410	376	379	304	390	387	382	364	299	417	375	432	397	310	328	401	420	374	296	418	418	430	371	305	347	372	366	359
38	1	42	1	-1	1	0	19	24.09	276	0	397	401	448	288	284	390	410	445	270	275	396	404	351	339	290	393	381	359	364	290	387	402	405	330	314	410	410	339	324	327	440	444	450	382	319	356	372	333	362
39	2	48	2	-1.75	1	0	18	23.46	250	1	384	418	426	356	279	375	387	404	337	275	407	430	447	390	288	364	428	445	367	290	398	401	415	367	280	405	415	420	378	269	435	426	437	405	289	391	329	394	362
40	2	19	2	-1	1	0	18	24.01	230	0	393	356	314	305	233	384	355	273	299	214	408	350	185	299	238	390	376	179	345	234	377	380	283	359	287	350	378	300	336	258	390	384	274	350	320	349	375	240	308
41	1	46	1	-0.5	1	0	17	23.09	255	1	372	397	347	380	359	369	392	363	366	363	356	410	388	356	378	353	410	418	367	387	396	414	337	388	346	399	403	378	378	360	396	442	484	380	358	387	410	401	397
42	2	42	1	-0.75	1.2	-0.0791812	18	23.66	273	0	355	418	369	326	414	334	435	390	346	425	395	430	282	404	445	418	475	362	396	416	409	371	348	401	413	398	379	353	415	417	462	468	507	413	424	442	439	426	400
43	2	81	1	-0.5	0.8	0.09691	15	22.91	191	0	380	355	347	363	292	363	337	346	358	319	356	356	344	370	339	348	361	339	364	330	376	370	331	395	308	380	340	338	349	326	433	371	372	381	359	378	346	317	362
44	1	75	1	-1	0.7	0.154902	21	23.57	237	1	363	250	288	322	284	363	249	293	323	287	367	333	361	322	310	356	321	350	330	299	379	345	295	329	316	369	350	307	324	296	430	487	345	336	312	359	332	323	330
45	1	52	1	-1	0.5	0.30103	13	22.52	186	0	355	291	290	425	454	343	281	269	399	440	350	282	279	413	464	341	276	282	421	458	386	314	265	454	481	370	312	264	445	479	370	308	294	425	475	339	301	285	388
46	2	59	1	-1	0.9	0.0457575	20	23.46	262	0	346	314	320	314	258	334	302	310	290	252	341	316	307	302	240	359	316	322	291	250	393	409	321	329	278	391	399	357	316	269	387	403	393	334	287	343	362	341	327
47	2	55	2	0	1	0	16	22.98	224	0	363	376	314	297	221	334	340	320	302	211	385	296	351	307	202	287	299	367	302	206	368	350	325	275	191	359	349	346	303	208	424	491	395	494	417	346	369	363	330
48	2	70	1	2	0.05	1.30103	14	23.08	198	0	344	277	197	352	256	342	283	203	346	240	348	297	185	336	253	339	311	200	319	260	385	276	206	356	286	392	315	218	353	321	367	291	231	371	275	357	313	234	348
49	1	30	2	-0.25	1	0	16	22.41	228	0	330	418	372	343	343	317	402	372	331	332	322	296	382	356	345	322	288	356	356	344	315	404	330	325	326	344	407	350	316	319	365	350	350	381	333	321	349	332	355
50	1	61	1	-0.5	0.15	0.823909	17	23.08	214	1	330	288	250	196	267	337	281	258	223	281	330	334	259	270	194	327	305	245	308	185	338	262	292	309	237	313	299	283	282	255	385	376	327	276	194	343	311	266	232
51	2	57	1	0.25	1	0	18	24.74	224	0	365	234	285	213	197	360	215	278	207	190	360	260	290	213	203	233	270	299	231	199	366	386	385	355	326	398	380	379	329	317	415	430	399	333	367	304	330	311	256
52	2	65	2	1.5	1	0	13	22.64	226	1	395	414	356	426	323	405	405	367	410	342	430	418	427	433	384	430	422	396	250	405	385	242	294	255	256	392	328	327	311	393	481	440	414	446	399	445	404	410	387
53	1	45	1	-0.5	0.7	0.154902	15	23.91	412	1	305	293	351	330	342	311	293	354	319	337	345	307	376	413	384	308	373	361	347	376	329	300	359	312	346	380	314	351	331	348	439	400	386	407	406	354	374	324	365
54	1	56	1	0.5	1	0	19	24.32	217	0	309	267	208	275	238	293	264	220	267	293	296	259	215	285	228	293	287	225	296	230	307	281	244	258	246	297	291	224	250	226	291	305	299	273	248	364	298	247	292
55	1	60	1	0.25	1	0	18	25.5	283	1	313	279	246	233	128	308	264	231	237	120	341	270	242	245	134	322	279	248	233	140	287	262	216	236	141	297	274	230	282	161	376	396	275	297	204	313	272	275	246
[truncated: 1 more columns]
